# Supplementary material for: An Innovative Multi-Omics Model Integrating Latent Alignment and Attention Mechanism for Drug Response Prediction
Source: J Pers Med. 2024 Jun 27;14(7):694. doi: 10.3390/jpm14070694 (PMC11277895; doi:10.3390/jpm14070694)
Supplement: Supplementary file 1 [file jpm-14-00694-s001.zip]

Archive with 8 entries (8 files):
- Supplementary Figure S1. The latent alignment module.pdf
- Supplementary Figure S2. Architecture of the attention module.pdf
- Supplementary Figure S3. Pathway abalysis_based models.pdf
- Supplementary Table S1 The dataset sizes before and after preprocessing.pdf
- Supplementary Table S2. Individual drug response prediction results.pdf
- Supplementary Table S3. Drug-Index correspondence.pdf
- Supplementary Table S4. The overlapping genes in Chromatin Organization.pdf
- Supplementary Table S5. The overlapping genes in Chromatin Organization (Base model).pdf
